# Supplementary material for: Osmunda pulchella sp. nov. from the Jurassic of Sweden—reconciling molecular and fossil evidence in the phylogeny of modern royal ferns (Osmundaceae)
Source: BMC Evol Biol. 2015 Jun 30;15:126. doi: 10.1186/s12862-015-0400-7 (PMC4487210; doi:10.1186/s12862-015-0400-7)
Supplement: Additional file 3: — Divergence ages and 95 % height posterior densities obtained with fossilized birth-death dating [ 34 ] and the DPP model using five minimum age constraints for calibration (P. Kapli, G. Grimm, unpubl. data). [file 12862_2015_400_MOESM3_ESM.xlsx]

## Sheet: Table S1 (Bmflr et al 15 ES)
Table S1. Divergence ages and 95% height posterior densities obtained with fossilized birth-death dating (Grimm et al. 2014) and the DPP model implemented in DPPDiv (Heath et al. 2012) using five minimum age constraints for calibration (P. Kapli, G. Grimm, unpubl. data)
'Monophyletic scenario'												'Paraphyletic scenario'
		FBD (all fossils)	FBD (fronds, text-Fig. 13)				DPP, 5 minimum age fossil priors						DPP, 5 minimum age fossil priors
		Median	Median	95%-HPD		∆ to FBDAll	Median	95%-HPD		∆ to FBDAll				Median	∆ to FBDAll	∆ to DPPmono
Node (MRCA of…)				L.b.	U.b.			L.b.	U.b.			Node (MRCA of…)
1	BAR-PAP	12.78	13.32	4.7	24.15	0.54	13.4908	1.95	27	0.7108		5	BAN-VAC	5.45067	0.19067	0.01842
2	HYM-WIL	19.94	20.18	14.52	26.9	0.24	20.8724	11.71	32.79	0.9324		6	BAN-JAV	10.0241	1.2341	9.06394
3	FRA-WIL	27.29	27.69	21.21	35.05	0.4	29.2355	17.18	43.94	1.9455		7	JAP-LAN	2.30466	-0.05534	-0.0676
4	BAR-WIL	115.59	117.08	101.68	136.99	1.49	121.184	70.68	174.41	5.59413		8	JAP-REG	12.7972	-0.65277	0.09143
5	BAN-VAC	5.26	5.25	2.68	8.29	-0.01	5.43225	2.14	9.64	0.17225		9	JAP-VAC	91.553	-19.677	-2.5813
6	BAN-JAV	8.79	8.82	5.37	12.69	0.03	9.75016	5.13	15.96	0.960156		10	CLA-JAP	132.506	-0.734	3.212
7	JAP-LAN	2.36	1.51	0.43	3.07	-0.85	2.37226	0.48	5.06	0.01226		1	BAR-PAP	13.2876	0.50761	-0.20319
8	JAP-REG	13.45	6.2	3.16	9.36	-7.25	12.7058	12	15.13	-0.7442		2	HYM-WIL	19.3159	-0.62412	-1.55652
9	JAP-VAC	111.23	109.85	95.59	126.59	-1.38	94.1343	84	126.86	-17.0957		3	FRA-WIL	28.5332	1.2432	-0.7023
10	CLA-JAP	133.24	132.53	116.68	151.06	-0.71	129.294	97.74	171.01	-3.946		4	BAR-WIL	88.3218	-27.2682	-32.8623
11a	CIN-JAP	238.41	240.97	225.36	270.48	2.56	232.896	175.68	337.18	-5.51448		11b	BAR-JAP	226.283	N/A	N/A
12	Root (BAR-JAP)	243.37	245.67	236.01	272.88	2.3	244.018	227	338.28	0.64755		12	Root (CIN-JAP)	246.233	2.8625	2.21495
Bold font = nodes constrained by oldest fossils when using node-dating with the DPP model
Reddish = higher (older) than, bluish = lower (younger) than expected value (FBD-inferred, all fossils; DPP, 5 minimum age constraints, under the assumption of a monophyletic genus Osmunda)
Grimm, G. W., Kapli, P., Bomfleur, B., McLoughlin, S., and Renner, S. S.: Using more than the oldest fossils: Dating Osmundaceae with the fossilized birth-death process, Syst. Biol., doi: 10.1093/sysbio/syu108
Heath, T. A., Holder, M. T., and Huelsenbeck, J. P.: A dirichlet process prior for estimating lineage-specific substitution rates, Mol. Biol. Evol., 29, 939–955, 2012.
